# Supplementary material for: Use of oral polio vaccine and the incidence of COVID-19 in the world
Source: PLoS One. 2022 Mar 17;17(3):e0265562. doi: 10.1371/journal.pone.0265562 (PMC8929581; doi:10.1371/journal.pone.0265562)
Supplement: S1 File — (CSV) [file pone.0265562.s001.csv]

ISO	Country	Vaccine	Continent	Population	PopDensity	MedianAge	LifeExpect	GDPperCapita	HDI	Cases	Stringency_index
AFG	Afghanistan	OPV	Asia	38928300	54.42	18.6	64.83	1804	0.511	55995	37.22939326
AGO	Angola	OPV	Africa	32866300	23.89	16.8	61.15	5820	0.581	21446	61.33840449
AIA	Anguilla	OPV	North America	15002	.	.	81.88	.	.	.	41.08080899
ALB	Albania	OPV	Europe	2877800	104.87	38	78.57	11803	0.795	118492	58.70447191
AND	Andorra	IPV	Europe	77265	163.76	.	83.73	.	0.868	11319	43.6885618
ARE	United Arab Emirates	OPV	Asia	9890400	112.44	34	77.97	67294	0.89	430313	53.87433708
ARG	Argentina	OPV	South America	45195800	16.18	31.9	76.67	18934	0.845	2210120	75.68755056
ARM	Armenia	OPV	Asia	2963230	102.93	35.7	75.09	8788	0.776	179287	41.08080899
ATG	Antigua and Barb.	OPV	North America	97928	231.85	32.1	77.02	21491	0.778	992	41.08080899
AUS	Australia	IPV	Oceania	25499900	3.2	37.9	83.44	44649	0.944	29154	58.58829213
AUT	Austria	IPV	Europe	9006400	106.75	44.4	81.54	45437	0.922	497889	56.07193258
AZE	Azerbaijan	OPV	Asia	10139200	119.31	32.4	73	15847	0.756	241651	70.25662921
BDI	Burundi	OPV	Africa	11890800	423.06	17.5	61.58	702	0.433	2461	13.70883146
BEL	Belgium	IPV	Europe	11589600	375.56	41.8	81.63	42659	0.931	813026	56.25667416
BEN	Benin	OPV	Africa	12123200	99.11	18.8	61.77	2064	0.545	6501	38.80696629
BFA	Burkina Faso	OPV	Africa	20903300	70.15	17.6	61.58	1703	0.452	12378	33.87247191
BGD	Bangladesh	OPV	Asia	164689000	1265.04	27.5	72.59	3524	0.632	560887	72.32231461
BGR	Bulgaria	IPV	Europe	6948440	65.18	44.7	75.05	18563	0.816	287568	45.26417978
BHR	Bahrain	OPV	Asia	1701580	1935.91	32.4	77.29	43291	0.852	132369	57.666
BHS	Bahamas	OPV	North America	393248	39.5	34.3	73.92	27718	0.814	8776	67.45132584
BIH	Bosnia and Herz.	OPV	Europe	3280820	68.5	42.5	77.4	11714	0.78	146437	47.99101124
BLR	Belarus	IPV	Europe	9449320	46.86	40.3	74.79	17168	0.823	304146	29.96977528
BLZ	Belize	OPV	North America	397621	16.43	25	74.62	7824	0.716	12389	63.67274157
BMU	Bermuda	IPV	North America	62273	1308.82	.	82.59	50669	.	.	49.77321348
BOL	Bolivia	OPV	South America	11673000	10.2	25.4	71.51	6886	0.718	260988	60.82537079
BRA	Brazil	OPV	South America	212559000	25.04	33.5	75.88	14104	0.765	11603500	62.67242697
BRB	Barbados	OPV	North America	287371	664.46	39.8	79.19	16978	0.814	3458	52.55986517
BRN	Brunei	IPV	Asia	437483	81.35	32.4	75.86	71809	0.838	202	39.46988764
BTN	Bhutan	OPV	Asia	771612	21.19	28.6	71.78	8709	0.654	868	65.11244944
BWA	Botswana	OPV	Africa	2351620	4.04	25.8	69.59	15807	0.735	34999	54.6372809
CAF	Central African Rep.	OPV	Africa	4829760	7.48	18.3	53.28	661	0.397	5025	36.71438202
CAN	Canada	IPV	North America	37742200	4.04	41.4	82.43	44018	0.929	921263	61.80519101
CHE	Switzerland	IPV	Europe	8654620	214.24	43.1	83.78	57410	0.955	575253	48.16898876
CHL	Chile	IPV	South America	19116200	24.28	35.4	80.18	22767	0.851	900782	69.18829213
CHN	China	OPV	Asia	1439320000	147.67	38.7	76.91	15309	0.761	101443	71.6332809
CIV	C�te d'Ivoire	OPV	Africa	26378300	76.4	18.7	57.78	3601	0.538	38120	36.47357303
CMR	Cameroon	OPV	Africa	26545900	50.89	18.8	59.29	3365	0.563	40622	41.91851685
COD	Dem. Rep. Congo	OPV	Africa	89561400	35.88	17	60.68	808	0.48	27100	43.95885393
COG	Congo	OPV	Africa	5518090	15.41	19	64.57	4881	0.574	9329	52.3745618
COL	Colombia	OPV	South America	50882900	44.22	32.2	77.29	13255	0.767	2309600	69.70406742
COM	Comoros	OPV	Africa	869595	437.35	20.4	64.32	1414	0.554	3647	41.08080899
CPV	Cape Verde	OPV	Africa	555988	135.58	25.7	72.98	6223	0.665	16154	60.82150562
CRI	Costa Rica	IPV	North America	5094110	96.08	33.6	80.28	15525	0.81	210447	58.06689888
CUB	Cuba	OPV	North America	11326600	110.41	43.1	78.8	.	0.783	62998	67.04105618
CYM	Cayman Is.	OPV	North America	65720	256.5	.	83.92	49903	.	.	41.08080899
CYP	Cyprus	IPV	Europe	875899	127.66	37.3	80.98	32415	0.887	40344	60.96642697
CZE	Czech Rep.	IPV	Europe	10709000	137.18	43.3	79.38	32606	0.9	1412960	54.19991011
DEU	Germany	IPV	Europe	83783900	237.02	46.6	81.33	45229	0.947	2603060	60.50660674
DJI	Djibouti	OPV	Africa	988002	41.29	25.4	67.11	2705	0.524	6336	46.33982022
DMA	Dominica	OPV	North America	71991	98.57	.	75	9673	0.742	156	37.16148315
DNK	Denmark	IPV	Europe	5792200	136.52	42.3	80.9	46683	0.94	222534	52.17701124
DOM	Dominican Rep.	OPV	North America	10847900	222.87	27.6	74.08	14601	0.756	246794	67.62047191
DZA	Algeria	OPV	Africa	43851000	17.35	29.1	76.88	13914	0.748	115540	65.85379775
ECU	Ecuador	OPV	South America	17643100	66.94	28.1	77.01	10582	0.759	302854	63.13714607
EGY	Egypt	OPV	Africa	102334000	98	25.3	71.99	10550	0.707	192195	56.62206742
ERI	Eritrea	OPV	Africa	3546430	44.3	19.3	66.32	1510	0.459	3062	76.05265169
ESP	Spain	IPV	Europe	46754800	93.11	45.5	83.56	34272	0.904	3200020	61.96492135
EST	Estonia	IPV	Europe	1326540	31.03	42.7	78.74	29481	0.892	87548	41.09397753
ETH	Ethiopia	OPV	Africa	114964000	104.96	19.8	66.6	1730	0.485	178108	56.35622472
FIN	Finland	IPV	Europe	5540720	18.14	42.8	81.91	40586	0.938	67851	43.60552809
FJI	Fiji	OPV	Oceania	896444	49.56	28.6	67.44	8703	0.743	66	52.25525843
FLK	Falkland Is.	OPV	South America	3483	.	.	81.44	.	.	.	41.08080899
FRA	France	IPV	Europe	65273500	122.58	42	82.66	38606	0.901	4168410	59.12853933
FRO	Faeroe Is.	OPV	Europe	48865	35.31	.	80.67	.	.	.	36.65896629
FSM	Micronesia	IPV	Oceania	115021	150.78	23	67.88	3299	0.62	1	41.08080899
GAB	Gabon	OPV	Africa	2225730	7.86	23.1	66.47	16562	0.703	16945	65.66611236
GBR	United Kingdom	IPV	Europe	67886000	272.9	40.8	81.32	39753	0.932	4282200	65.33017978
GEO	Georgia	OPV	Asia	3989180	65.03	38.7	73.77	9745	0.812	275685	65.64460674
GGY	Guernsey	IPV	Europe	67052	.	.	.	.	.	.	41.08080899
GHA	Ghana	OPV	Africa	31072900	126.72	21.1	64.07	4228	0.611	88228	43.83739326
GIN	Guinea	OPV	Africa	13132800	51.76	19	61.6	1999	0.477	17982	54.63242697
GMB	Gambia	OPV	Africa	2416660	207.57	17.5	62.05	1562	0.496	5019	53.17060674
GNB	Guinea-Bissau	OPV	Africa	1968000	66.19	19.4	58.32	1549	0.48	3469	41.08080899
GNQ	Eq. Guinea	OPV	Africa	1402980	45.19	22.4	58.74	22605	0.592	6603	41.08080899
GRC	Greece	IPV	Europe	10423100	83.48	45.3	82.24	24574	0.888	223789	63.57303371
GRD	Grenada	OPV	North America	112519	317.13	29.4	72.4	13594	0.779	154	41.08080899
GRL	Greenland	IPV	North America	56772	0.14	.	71.7	.	.	.	37.1271236
GTM	Guatemala	OPV	North America	17915600	157.83	22.9	74.3	7424	0.663	183985	64.15485393
GUY	Guyana	OPV	South America	786559	3.95	26.3	69.91	7435	0.682	9238	63.80085393
HKG	Hong Kong	OPV	Asia	7496990	7039.71	44.8	84.86	56055	0.949	.	60.74058427
HND	Honduras	OPV	North America	9904610	82.81	24.9	75.27	4542	0.634	179515	77.74648649
HRV	Croatia	IPV	Europe	4105270	73.73	44	78.49	22670	0.851	251865	47.13532584
HTI	Haiti	OPV	North America	11402500	398.45	24.3	64	1653	0.51	12664	44.93916854
HUN	Hungary	IPV	Europe	9660350	108.04	43.4	76.88	26778	0.854	529122	56.4265618
IDN	Indonesia	OPV	Asia	273524000	145.73	29.3	71.72	11189	0.718	1430460	60.12952809
IMN	Isle of Man	IPV	Europe	85032	147.87	.	81.4	.	.	.	41.08080899
IND	India	OPV	Asia	1380000000	450.42	28.2	69.66	6427	0.645	11438700	68.75141573
IRL	Ireland	IPV	Europe	4937800	69.87	38.7	82.3	67335	0.955	227663	65.16197753
IRN	Iran	OPV	Asia	83993000	49.83	32.4	76.68	19083	0.783	1763310	57.2591236
IRQ	Iraq	OPV	Asia	40222500	88.13	20	70.6	15664	0.674	768352	67.40683146
ISL	Iceland	IPV	Europe	341250	3.4	37.3	82.99	46483	0.949	6087	42.85404494
ISR	Israel	OPV	Asia	8655540	402.61	30.6	82.97	33132	0.919	822703	63.50026966
ITA	Italy	IPV	Europe	60461800	205.86	47.9	83.51	35220	0.892	3258770	70.44501124
JAM	Jamaica	OPV	North America	2961160	266.88	31.4	74.47	8194	0.734	31907	66.74642697
JEY	Jersey	IPV	Europe	101073	.	.	.	.	.	.	41.08080899
JOR	Jordan	OPV	Asia	10203100	109.29	23.2	74.53	8337	0.729	495380	64.07644944
JPN	Japan	IPV	Asia	126476000	347.78	48.2	84.63	39002	0.919	449142	37.23258427
KAZ	Kazakhstan	OPV	Asia	18776700	6.68	30.6	73.6	24056	0.825	276663	67.16175281
KEN	Kenya	OPV	Africa	53771300	87.32	20	66.7	2993	0.601	115031	59.58788764
KGZ	Kyrgyzstan	OPV	Asia	6524190	32.33	26.3	71.45	3393	0.697	87045	57.82139326
KHM	Cambodia	OPV	Asia	16719000	90.67	25.6	69.82	3645	0.594	1505	43.18808989
KNA	St. Kitts and Nevis	OPV	North America	53192	212.87	.	76.23	24654	0.779	43	41.08080899
KOR	Korea	IPV	Asia	51269200	527.97	43.4	83.03	35938	0.916	96849	54.41514607
KWT	Kuwait	OPV	Asia	4270560	232.13	33.7	75.49	65531	0.806	212169	70.00168539
LAO	Lao PDR	OPV	Asia	7275560	29.72	24.4	67.92	6397	0.613	48	33.32705618
LBN	Lebanon	OPV	Asia	6825440	594.56	31.1	78.93	13368	0.744	423433	68.82467416
LBR	Liberia	OPV	Africa	5057680	49.13	19.2	64.1	753	0.48	2030	53.54217978
LBY	Libya	OPV	Africa	6871290	3.62	29	72.91	17882	0.724	147121	75.17716854
LCA	Saint Lucia	OPV	North America	183629	293.19	34.9	76.2	12952	0.759	4069	41.08080899
LIE	Liechtenstein	IPV	Europe	38137	237.01	.	82.49	.	0.919	2615	47.66692135
LKA	Sri Lanka	OPV	Asia	21413200	341.96	34.1	76.98	11669	0.782	88392	55.41226966
LSO	Lesotho	OPV	Africa	2142250	73.56	22.2	54.33	2851	0.527	10530	56.2511236
LTU	Lithuania	IPV	Europe	2722290	45.14	43.5	75.93	29524	0.882	206290	49.79094382
LUX	Luxembourg	IPV	Europe	625976	231.45	39.7	82.25	94278	0.916	58111	47.22680899
LVA	Latvia	IPV	Europe	1886200	31.21	43.9	75.29	25064	0.866	94602	47.66910112
MAC	Macao	OPV	Asia	649342	20546.8	39.2	84.24	104862	.	.	28.82775281
MAR	Morocco	OPV	Africa	36910600	80.08	29.6	76.68	7485	0.686	489622	66.29930337
MCO	Monaco	IPV	Europe	39244	19347.5	.	86.75	.	.	2135	57.76080899
MDA	Moldova	IPV	Europe	4033960	123.66	37.6	71.9	5190	0.75	207012	56.79732584
MDG	Madagascar	OPV	Africa	27691000	43.95	19.6	67.04	1416	0.528	21688	47.70348315
MDV	Maldives	OPV	Asia	540542	1454.43	30.6	78.92	15184	0.74	21819	41.08080899
MEX	Mexico	OPV	North America	128933000	66.44	29.3	75.05	17337	0.779	2169010	60.67226966
MHL	Marshall Is.	IPV	Oceania	59194	295.15	.	73.7	3819	0.704	4	41.08080899
MKD	Macedonia	OPV	Europe	2083380	82.6	39.1	75.8	13111	0.774	113929	41.08080899
MLI	Mali	OPV	Africa	20250800	15.2	16.4	59.31	2014	0.434	9018	43.27876404
MLT	Malta	IPV	Europe	441539	1454.04	42.4	82.53	36513	0.895	27061	50.80357303
MMR	Myanmar	OPV	Asia	54409800	81.72	29.1	67.13	5592	0.583	142162	67.90993258
MNE	Montenegro	OPV	Europe	628062	46.28	39.1	76.88	16409	0.829	84700	41.08080899
MNG	Mongolia	OPV	Asia	3278290	1.98	28.6	69.87	11841	0.737	4340	65.02186517
MOZ	Mozambique	OPV	Africa	31255400	37.73	17.7	60.85	1136	0.456	64929	55.24817978
MRT	Mauritania	OPV	Africa	4649660	4.29	20.3	64.92	3598	0.546	17487	42.48559551
MSR	Montserrat	OPV	North America	4999	.	.	74.16	.	.	.	41.08080899
MUS	Mauritius	OPV	Africa	1271770	622.96	37.4	74.99	20293	0.804	758	34.0072809
MWI	Malawi	OPV	Africa	19130000	197.52	18.1	64.26	1095	0.483	32894	47.89420225
MYS	Malaysia	IPV	Asia	32366000	96.25	29.9	76.16	26808	0.81	326034	62.00114607
NAM	Namibia	OPV	Africa	2540920	3.08	22	63.71	9542	0.646	41466	45.626
NER	Niger	OPV	Africa	24206600	16.96	15.1	62.42	926	0.394	4870	26.99698876
NGA	Nigeria	OPV	Africa	206140000	209.59	18.1	54.69	5338	0.539	161074	56.58352809
NIC	Nicaragua	OPV	North America	6624550	51.67	27.3	74.48	5321	0.66	6582	12.33098876
NLD	Netherlands	IPV	Europe	17134900	508.54	43.2	82.28	48473	0.944	1183570	57.81865169
NOR	Norway	IPV	Europe	5421240	14.46	39.7	82.4	64800	0.957	82455	49.70044944
NPL	Nepal	OPV	Asia	29136800	204.43	25	70.78	2443	0.602	275424	64.40777528
NZL	New Zealand	IPV	Oceania	4822230	18.21	37.9	82.29	36086	0.931	2434	36.24038202
OMN	Oman	OPV	Asia	5106620	14.98	30.7	77.86	37961	0.813	148010	64.87330337
PAK	Pakistan	OPV	Asia	220892000	255.57	23.5	67.27	5035	0.557	612315	57.06314607
PAN	Panama	OPV	North America	4314770	55.13	29.7	78.51	22267	0.815	348580	69.11213483
PER	Peru	OPV	South America	32971800	25.13	29.1	76.74	12237	0.777	1418970	72.77710112
PHL	Philippines	OPV	Asia	109581000	351.87	25.2	71.23	7599	0.718	631320	69.50658427
PNG	Papua New Guinea	OPV	Oceania	8947030	18.22	22.6	64.5	3823	0.555	2351	47.96258427
POL	Poland	IPV	Europe	37846600	124.03	41.8	78.73	27216	0.88	1931920	55.38840449
PRT	Portugal	IPV	Europe	10196700	112.37	46.2	82.05	27937	0.864	814897	61.68568539
PRY	Paraguay	OPV	South America	7132530	17.14	26.5	74.25	8827	0.728	183348	63.16835955
PSE	Palestine	OPV	Asia	5101420	778.2	20.4	74.05	4450	0.708	213791	70.65469663
QAT	Qatar	OPV	Asia	2881060	227.32	31.9	80.23	116936	0.848	171212	63.90276404
ROU	Romania	IPV	Europe	19237700	85.13	43	76.05	23313	0.828	868799	57.05364045
RUS	Russia	OPV	Europe	145934000	8.82	39.6	72.58	24766	0.824	4360030	50.55840449
RWA	Rwanda	OPV	Africa	12952200	494.87	20.3	69.02	1854	0.543	20412	65.61395506
SAU	Saudi Arabia	OPV	Asia	34813900	15.32	31.9	75.13	49045	0.854	383106	59.33101124
SDN	Sudan	OPV	Africa	43849300	23.26	19.7	65.31	4467	0.51	30989	47.21961712
SEN	Senegal	OPV	Africa	16743900	82.33	18.7	67.94	2471	0.512	37062	42.23626966
SGP	Singapore	OPV	Asia	5850340	7915.73	42.4	83.62	85535	0.938	60128	50.23294382
SHN	Saint Helena	OPV	Africa	6071	.	.	80.56	.	.	.	41.08080899
SLB	Solomon Is.	OPV	Oceania	686878	21.84	20.8	73	2206	0.567	18	33.01896629
SLE	Sierra Leone	OPV	Africa	7976980	104.7	19.1	54.7	1390	0.452	3939	40.29159551
SLV	El Salvador	OPV	North America	6486200	307.81	27.6	73.32	7292	0.673	62531	62.11548315
SMR	San Marino	IPV	Europe	33938	556.67	.	84.97	56862	.	4204	48.59114607
SOM	Somalia	OPV	Africa	15893200	23.5	16.8	57.4	.	.	9437	34.59013483
SRB	Serbia	OPV	Europe	6804600	80.29	41.2	76	14049	0.806	526112	53.35289888
SSD	S. Sudan	OPV	Africa	11193700	.	19.2	57.85	1570	0.433	9613	58.12876404
STP	S?o Tom� and Principe	OPV	Africa	219161	212.84	18.7	70.39	3053	0.625	2085	41.08080899
SUR	Suriname	OPV	South America	586634	3.61	29.6	71.68	13767	0.738	9034	63.37559551
SVK	Slovakia	IPV	Europe	5459640	113.13	41.2	77.54	30155	0.86	339538	53.3825618
SVN	Slovenia	IPV	Europe	2078930	102.62	44.5	81.32	31401	0.917	201497	57.51166292
SWE	Sweden	IPV	Europe	10099300	24.72	41	82.8	46949	0.945	725289	55.67957303
SWZ	Swaziland	OPV	Africa	1160160	79.49	21.5	60.19	7739	0.611	17243	61.77516854
SYC	Seychelles	OPV	Africa	98340	208.35	36.2	73.4	26382	0.796	3354	41.38175281
SYR	Syria	OPV	Asia	17500700	.	21.7	72.7	.	0.567	16656	48.12665169
TCA	Turks and Caicos Is.	OPV	North America	38718	37.31	.	80.22	.	.	.	41.08080899
TCD	Chad	OPV	Africa	16425900	11.83	16.7	54.24	1768	0.398	4344	53.58593258
TGO	Togo	OPV	Africa	8278740	143.37	19.4	61.04	1430	0.515	8322	49.79505618
THA	Thailand	OPV	Asia	69800000	135.13	40.1	77.15	16278	0.777	27402	48.9925618
TJK	Tajikistan	OPV	Asia	9537640	64.28	23.3	71.1	2897	0.668	13308	38.32791011
TLS	Timor-Leste	OPV	Asia	1318440	87.18	18	69.5	6570	0.606	208	39.31705618
TTO	Trinidad and Tobago	OPV	North America	1399490	266.89	36.2	73.51	28763	0.796	7790	63.68910112
TUN	Tunisia	OPV	Africa	11818600	74.23	32.7	76.7	10849	0.74	242673	51.47955056
TUR	Turkey	OPV	Asia	84339100	104.91	31.6	77.69	25129	0.82	2911640	59.87220225
TWN	Taiwan	OPV	Asia	23816800	.	42.2	80.46	.	.	990	24.70292135
TZA	Tanzania	OPV	Africa	59734200	64.7	17.7	65.46	2683	0.529	509	20.94629213
UGA	Uganda	OPV	Africa	45741000	213.76	16.4	63.37	1698	0.544	40593	61.92202247
UKR	Ukraine	OPV	Europe	43733800	77.39	41.4	72.06	7894	0.779	1526600	56.82869663
URY	Uruguay	IPV	South America	3473730	19.75	35.6	77.91	20551	0.817	73770	48.75330337
USA	United States	IPV	North America	331003000	35.61	38.3	78.86	54225	0.926	29549000	61.07159551
UZB	Uzbekistan	OPV	Asia	33469200	76.13	28.2	71.72	6253	0.72	80743	50.04957303
VAT	Vatican	IPV	Europe	809	.	.	75.12	.	.	27	41.08080899
VCT	St. Vin. and Gren.	OPV	North America	110947	281.79	31.8	72.53	10727	0.738	1681	41.08080899
VEN	Venezuela	OPV	South America	28435900	36.25	29	72.06	16745	0.711	147028	75.22489888
VNM	Vietnam	OPV	Asia	97338600	308.13	32.6	75.4	6172	0.704	2560	61.46988764
VUT	Vanuatu	OPV	Oceania	307150	22.66	23.1	70.47	2922	0.609	3	33.35835955
WSM	Samoa	OPV	Oceania	198410	69.41	22	73.32	6022	0.715	3	41.08080899
YEM	Yemen	OPV	Asia	29826000	53.51	20.3	66.12	1479	0.47	2969	31.7748764
ZAF	South Africa	OPV	Africa	59308700	46.75	27.3	64.13	12295	0.709	1530970	57.16431461
ZMB	Zambia	OPV	Africa	18384000	23	17.7	63.89	3689	0.584	85240	41.08080899
